# Supplementary material for: Rhodium-Catalyzed Trans-Bis-Silylation Reactions of 2-Ethynyl-3-pentamethyldisilanylpyridines
Source: Molecules. 2023 Apr 7;28(8):3284. doi: 10.3390/molecules28083284 (PMC10142085; doi:10.3390/molecules28083284)
Supplement: Supplementary file 1 [file molecules-28-03284-s001.zip]

Archive with 1 entries (1 files):
- molecules-2238405-supplementary.pdf
